# Supplementary material for: One-Pot Hydrothermal Synthesis of Carbon Dots as Fluorescent Probes for the Determination of Mercuric and Hypochlorite Ions
Source: Nanomaterials (Basel). 2021 Jul 14;11(7):1831. doi: 10.3390/nano11071831 (PMC8308378; doi:10.3390/nano11071831)
Supplement: Supplementary file 1 [file nanomaterials-11-01831-s001.zip]

Archive with 1 entries (1 files):
- nanomaterials-1278070-supplementary.pdf
